# Supplementary material for: Mo-Doped Ni/C Catalyst for Improved Simultaneous Production of Hydrogen and Carbon Nanotubes through Ethanol Decomposition
Source: Nanomaterials (Basel). 2024 Jul 16;14(14):1205. doi: 10.3390/nano14141205 (PMC11280427; doi:10.3390/nano14141205)
Supplement: Supplementary file 1 [file nanomaterials-14-01205-s001.zip]

Archive with 1 entries (1 files):
- nanomaterials-3077018-supplementary.pdf
